# Supplementary material for: Effect of Liquefaction of Honey on the Content of Phenolic Compounds
Source: Molecules. 2023 Jan 11;28(2):714. doi: 10.3390/molecules28020714 (PMC9861181; doi:10.3390/molecules28020714)
Supplement: Supplementary file 1 [file molecules-28-00714-s001.zip]

Archive with 1 entries (1 files):
- molecules-2113369-supplementary.pdf
